# Supplementary material for: Distinguishing between Incomplete Lineage Sorting and Genomic Introgressions: Complete Fixation of Allospecific Mitochondrial DNA in a Sexually Reproducing Fish (Cobitis; Teleostei), despite Clonal Reproduction of Hybrids
Source: PLoS One. 2014 Jun 27;9(6):e80641. doi: 10.1371/journal.pone.0080641 (PMC4074047; doi:10.1371/journal.pone.0080641)
Supplement: Table S6 — GenBank accession numbers of spined loach (Cobitis) sequence haplotypes aligned in this study. (XLSX) [file pone.0080641.s008.xlsx]

## Sheet: List1
Table S6. GenBank accession numbers of spined loach (Cobitis) sequence haplotypes aligned in this study.
Taxon	Map No., Locality, Country	Coordinates	Locus and Haplotype
			28S	Act-2	AtpB	N2	N4	N6	Rag1	Rhod	RpS7	cytb
C. taenia	1, Bolsh. Uzen′ R., Kazakhstan	49.653N, 49.479E	H1 = GQ231974*	H1 = KJ885663*; H2 = KJ885664*	H1= KJ885673*	H1 = KJ885683*	H1 = KJ885702*	H1 = KJ885692*	H1 = KJ885721*	H1 = KJ885737*	H1 = EF675698	H1 = DQ175754
	2, Haaren Cr., Germany	53.083N, 7.833E	H1	H3 = KJ885665*	H1	H1	H1	H1	H2 = KJ885722*	H1	H2 = EF675696; H3 = EF675697	H2 = AY706160
	3, Alma R., Ukraine	44.586N, 33.619E	H1	H1	H1	H1	H1	H3 = KJ885694*	H1	H1	H1	H1
	4, Odra R., Germany	52.569N, 14.604E	H1	H2; H3	H1	H1	H1	H1	H1; H3 = KJ885723*	H1	H1; H4 = KJ885710*	H3 = DQ175713
	5, Kodyma R., Ukraine	47.936N, 30.765E	H1	H2; H3	H1	H1	H1	H1; H2 = KJ885693*	H3	H1	H1	H4 = DQ175757
	6, Smortawa R., Poland	50.983N, 17.367E	H1	H3	H1	H1	H1	H1	H4 = KJ885724*	H1	H1; H5 = KJ885711*	H5 = GQ231969*
	7, Malaren L., Sweden	59.276N, 17.659E	H1	H3	H1	H1	H1	H2	H1; H5 = KJ885725*	H1	H6 = KJ885712*	H1
	8, Wite Nete, Belgium	51.108N, 4.531E	H1	H3	H1	H1	H1	H1	H1	H1	H6; H7 = KJ885713*	H1
	9, Dnieper R., Russia	55.573N, 33.137E	H1	H1; H3	H1	H1	H1	H1	H1	H1	H1	H1
	10, Seine R., France	48.300N, 4.083E	H1	H3	H1	H1	H1	H1	H1	H1	H6	H1
C. elongatoides	11, Odra R., Poland	50.883N 17.717E	H2 = GQ231975*	H4	H2 = KJ885674*; H3 = KJ885675*	H2 = KJ885684*; H3 = KJ885685*	H2 = KJ885703*	H4 = KJ885695*	H6 = KJ885726*; H7 = KJ885727*	H2 = KJ885738*	H8	H6 = AY706196
	12, Tazlau, Romania	46.405N, 6.729E	H2	H4 = KJ885666*; H5 = KJ885667*	H3; H4 = KJ885676*	H6	H2; H5 = KJ885706*	H4	H6	H2	H9 = KJ885714*	H7 = AY706198
	13, Prut R., Romania	46.199N, 28.033E	H2	H5	H3; H5 = KJ885677*	H4 = KJ885686*	H2; H5	H4	H7	H2	H8 = EF675695	H8 = AY706175
	14, Spree R., Germany	51.363N, 14.514E	H2	H5; H6 = KJ885668*	H3	H3; H6 = KJ885688*	H2	H4	H8 = KJ885728*	H2	H8	H9 = GQ231970*
	15, Pšovka Cr., Czech Rep.	50.370N, 14.552E	H2	H5	H3	H4	H2	H4	H9 = KJ885729*	H2	H8	H10 = AY706195
	16, Mur R., Austria	47.262N, 14.583E	H2	H4	H2	H4	H2	H4	H8	H2	H8	H11 = AY706197
	17, Comana, Romania	44.168N, 26.148E	H2	H5	H3; H6 = KJ885678*	H4	H2	H4	H10 = KJ885730*	H2	H8	H12 = AY706177
	18, Szodrakosz Cr., Hungary	47.733N, 19.133E	H2	H5	H2	H4	H2; H5	H4	H7; H11 = KJ885731*	H2	H8	H13 = AY706195
	19, Kamchya R., Bulgaria	43.029N, 27.535E	H2	H5	H2; H3	H4; H5 = KJ885687*	H3 = KJ885704*	H5 = KJ885696*	H7; H11	H2	H8; H10 = KJ885715*	H14 = EF605325
	20, Kirčevo, Bulgaria	43.031N, 24.364E	H2	H5	H3; H4	H3	H2	H4	H7; H11	H2; H3 = KJ885738*	H8	H15 = GQ231971*
C. tanaitica	21, Sinoe L. , Romania	44.633N, 28.883E	H1	H7 = KJ885669*	H1	H1	H4 = KJ885705*	H1	H12 = KJ885732*	H1	H11 = EF675688	H16 = AY706173
	22, Odra R., Poland	50.883N, 17.717E	H1	H7	H1; H7 = KJ885679*	H1	H4	H1	H12	H1	H11	H17 = AY706171
	23, Manych R., Russia	45.991N, 43.429E	H1	H3	H1	H1	H4	H6 = KJ885697*	H13 = KJ885733*	H1	H12 = KJ885716*	H18 = KJ885743*
	24, Manych R., Russia	45.991N, 43.429E	H1	H3	H1	H1	H4	H6	H13	H1	H12	H18
	25, Kuban R., Russia	44.828N, 41.769E	H1	H3	H1	H1	H4	H6	H13	H1	H13 = KJ885717*	H18
	26, Kuban R., Russia	44.828N, 41.769E	H1	H3	H1	H1	H4	H6	H13	H1	H13	H19 = GQ231972*
	27, Kuban R., Russia	44.828N, 41.769E	H1	H3	H1	H1	H4	H7 = KJ885698*	H13	H1	H13	H20 = KJ885744*
	28, Sinoe L., Romania	44.633N, 28.883E	H1	H7	H1	H1	H4	H2	H12	H1	H11	H21 = AY706172
	29, Sinoe L., Romania	44.633N, 28.883E	H1	H7	H1; H7	H1	H4	H2	H12	H1	H11	H22 = KJ885745*
	30, Sinoe L., Romania	44.633N, 28.883E	H1	H7	H1	H1	H4	H2	H12	H1	H11	H23 = GQ231973*
C. fahirae	32, Manyas L., Turkey	40.133N, 28.049E	H3 = KJ885746*	H8 = KJ885670*	H8 = KJ885680*	H7 = KJ885689*	H6 = KJ885707*	H8 = KJ885699*	H14 = KJ885734*	H4 = KJ885739*	H14 = KJ885718*	H24 = EF672388
C. vardarensis	33, Treska R., Albania	42.000N, 21.335E	H4 = KJ885747*	H9 = KJ885671*	H9 = KJ885681*	H8 = KJ885690*	H7 = KJ885708*	H9 = KJ885700*	H15 = KJ885735*	H5 = KJ885740*	H15 = KJ885719*	H25 = AY191569
C. paludica	31, Duraton R., Spain	41.366N,-3.902W	H5 = GQ231976*	H10 = KJ885672*	H10 = KJ885682*	H9 = KJ885691*	H8 = KJ885709*	H10 = KJ885701*	H16 = KJ885736*	H6 = KJ885741*	H16 = KJ885720*	H26 = AY860129
* This study.
